# Supplementary material for: Downregulation of PI3K/AKT/mTOR Pathway in Juglone-Treated Bovine Oocytes
Source: Antioxidants (Basel). 2023 Jan 3;12(1):114. doi: 10.3390/antiox12010114 (PMC9854430; doi:10.3390/antiox12010114)
Supplement: Supplementary file 1 [file antioxidants-12-00114-s001.zip]

Archive with 1 entries (1 files):
- antioxidants-2102267-supplementary.pdf
